# Supplementary material for: Transposon mutagenesis in Mycobacterium abscessus identifies an essential penicillin-binding protein involved in septal peptidoglycan synthesis and antibiotic sensitivity
Source: eLife. 2022 Jun 6;11:e71947. doi: 10.7554/eLife.71947 (PMC9170245; doi:10.7554/eLife.71947)
Supplement: Figure 3—figure supplement 3—source data 1. [file elife-71947-fig3-figsupp3-data1.zip]

Archive with 20 entries (19 files):
- Figure3_supplementalFigure3/
- __MACOSX/._Figure3_supplementalFigure3
- Figure3_supplementalFigure3/Figure3_figure supplement3B-source data 1.jpeg
- __MACOSX/Figure3_supplementalFigure3/._Figure3_figure supplement3B-source data 1.jpeg
- Figure3_supplementalFigure3/Figure3_figure supplement3A-source data 1.tiff
- __MACOSX/Figure3_supplementalFigure3/._Figure3_figure supplement3A-source data 1.tiff
- Figure3_supplementalFigure3/Figure3_figure supplement3B-source data 2_labeled.jpeg
- __MACOSX/Figure3_supplementalFigure3/._Figure3_figure supplement3B-source data 2_labeled.jpeg
- Figure3_supplementalFigure3/Figure3_figure supplement3A-source data 3_labeled.tif
- __MACOSX/Figure3_supplementalFigure3/._Figure3_figure supplement3A-source data 3_labeled.tif
- Figure3_supplementalFigure3/Figure3_figure supplement3A-source data 2.tif
- __MACOSX/Figure3_supplementalFigure3/._Figure3_figure supplement3A-source data 2.tif
- Figure3_supplementalFigure3/Figure3_figure supplement3A-source data 1_labeled.tiff
- __MACOSX/Figure3_supplementalFigure3/._Figure3_figure supplement3A-source data 1_labeled.tiff
- Figure3_supplementalFigure3/Figure3_figure supplement3B-source data 2.jpeg
- __MACOSX/Figure3_supplementalFigure3/._Figure3_figure supplement3B-source data 2.jpeg
- Figure3_supplementalFigure3/Figure3_figure supplement3A-source data 2_labeled.tif
- __MACOSX/Figure3_supplementalFigure3/._Figure3_figure supplement3A-source data 2_labeled.tif
- Figure3_supplementalFigure3/Figure3_figure supplement3B-source data 1_labeled.jpeg
- __MACOSX/Figure3_supplementalFigure3/._Figure3_figure supplement3B-source data 1_labeled.jpeg
