# Supplementary material for: Transposon mutagenesis in Mycobacterium abscessus identifies an essential penicillin-binding protein involved in septal peptidoglycan synthesis and antibiotic sensitivity
Source: eLife. 2022 Jun 6;11:e71947. doi: 10.7554/eLife.71947 (PMC9170245; doi:10.7554/eLife.71947)
Supplement: Figure 5—figure supplement 1—source data 1. [file elife-71947-fig5-figsupp1-data1.zip]

Archive with 6 entries (5 files):
- Figure5_figure_supplement1/
- __MACOSX/._Figure5_figure_supplement1
- Figure5_figure_supplement1/Figure5_figure_supplement1_Source Data_labeled.png
- __MACOSX/Figure5_figure_supplement1/._Figure5_figure_supplement1_Source Data_labeled.png
- Figure5_figure_supplement1/Figure5_figure_supplement1_Source Data.png
- __MACOSX/Figure5_figure_supplement1/._Figure5_figure_supplement1_Source Data.png
