# Supplementary material for: Transposon mutagenesis in Mycobacterium abscessus identifies an essential penicillin-binding protein involved in septal peptidoglycan synthesis and antibiotic sensitivity
Source: eLife. 2022 Jun 6;11:e71947. doi: 10.7554/eLife.71947 (PMC9170245; doi:10.7554/eLife.71947)
Supplement: Figure 6—figure supplement 4—source data 1. [file elife-71947-fig6-figsupp4-data1.zip]

Archive with 10 entries (9 files):
- Figure6_figure_supplement4/
- __MACOSX/._Figure6_figure_supplement4
- Figure6_figure_supplement4/Figure6_figure_supplement4_Source Data2_Labeled.tif
- __MACOSX/Figure6_figure_supplement4/._Figure6_figure_supplement4_Source Data2_Labeled.tif
- Figure6_figure_supplement4/Figure6_figure_supplement4_Source Data2.tif
- __MACOSX/Figure6_figure_supplement4/._Figure6_figure_supplement4_Source Data2.tif
- Figure6_figure_supplement4/Figure6_figure_supplement4_Source Data1_Labeled.tif
- __MACOSX/Figure6_figure_supplement4/._Figure6_figure_supplement4_Source Data1_Labeled.tif
- Figure6_figure_supplement4/Figure6_figure_supplement4_Source Data1.tif
- __MACOSX/Figure6_figure_supplement4/._Figure6_figure_supplement4_Source Data1.tif
